# Supplementary material for: Molecular Basis for the Differential Function of HAVCR1 Mucin Variants
Source: Biomedicines. 2024 Nov 19;12(11):2643. doi: 10.3390/biomedicines12112643 (PMC11592376; doi:10.3390/biomedicines12112643)
Supplement: Supplementary file 1 [file biomedicines-12-02643-s001.zip]

Archive with 1 entries (1 files):
- biomedicines-3268192-supplementary.pdf
